# Supplementary material for: The LINC01138 drives malignancies via activating arginine methyltransferase 5 in hepatocellular carcinoma
Source: Nat Commun. 2018 Apr 20;9:1572. doi: 10.1038/s41467-018-04006-0 (PMC5910401; doi:10.1038/s41467-018-04006-0)
Supplement: Supplementary file 4 — Supplementary Data 1 [file 41467_2018_4006_MOESM4_ESM.xlsx]

## Sheet: Sheet1
Supplementary Data 1. Long non-coding RNAs at the focal amplicons in HCC.
LincRNA ID	Cytoband	Chromosome	CNAs Frequency(% in total Samples)	Start	End	Type	Copy.number	p_value	Singal intensity	Signal intensity
									mean_cancer	mean_normal
ENSG00000274020.1	q21.2	chr1	45%(26/58)	148362995	148459813	Amplification	2.90895	1.69e-13	40.6367	0
ENSG00000249859.6	q24.21	chr8	52%(30/58)	127890628	128101253	Amplification	3.20032	6.73e-06	4.27577	0.0206124
ENSG00000232527.6	q21.1	chr1	50%(29/58)	144227030	144250288	Amplification	3.07384	1.47e-12	4.19975	0
ENSG00000230623.2	q32.1	chr1	31%(18/58)	200473920	200478293	Amplification	2.94238	8.34e-06	2.44704	0.344078
ENSG00000254343.2	q24.12	chr8	52%(30/58)	120052180	120056184	Amplification	3.14373	5.08e-09	1.42302	0
ENSG00000229291.1	q42.3	chr1	33%(19/58)	235957879	235971825	Amplification	2.95986	0.000299	1.03712	0
ENSG00000254101.4	q24.23	chr8	48%(28/58)	136780853	136810037	Amplification	3.15458	0.000437	0.962224	0
ENSG00000223396.2	q32.1	chr1	33%(19/58)	201518703	201530474	Amplification	2.96219	3.11e-07	0.548856	0
ENSG00000244252.1	q21.2	chr1	45%(26/58)	148295792	148295271	Amplification	2.90895	0.0426	0.443688	0
ENSG00000177788.5	q42.13	chr1	33%(19/58)	229258281	229271003	Amplification	2.95139	0.000303	0.416712	0
ENSG00000249395.2	q21.13	chr8	43%(25/58)	75223404	75278461	Amplification	3.1626	8.71e-13	0.391672	4.75769
ENSG00000237658.1	q24.2	chr1	45%(26/58)	168464214	168495644	Amplification	3.07656	0.000182	0.335797	0
ENSG00000253948.1	q22.2	chr8	45%(26/58)	98996763	99013044	Amplification	3.19361	0.315	0.317414	0.385587
ENSG00000225518.2	q42.12	chr1	33%(19/58)	226083639	226089496	Amplification	2.95139	0.00268	0.296527	0
ENSG00000245330.4	q24.12	chr8	52%(30/58)	119867419	119874488	Amplification	3.14373	0.0014	0.25567	0
ENSG00000253819.1	q24.13	chr8	52%(30/58)	122670385	122694106	Amplification	3.15101	0.0281	0.234908	0
ENSG00000237520.1	q42.3	chr1	33%(19/58)	234957231	234959989	Amplification	2.95245	0.0305	0.230708	0.429041
ENSG00000231196.3	q21.2	chr1	45%(26/58)	148290890	148295859	Amplification	2.90895	0.268	0.193638	0.0669385
ENSG00000253177.1	q22.1	chr8	47%(27/58)	92668888	92679594	Amplification	3.2123	0.0115	0.186078	0
ENSG00000237343.1	q21.1	chr1	50%(29/58)	144418113	144419192	Amplification	3.07384	0.0312	0.176483	0
ENSG00000234464.1	q43	chr1	34%(20/58)	238276037	238287016	Amplification	2.97014	0.144	0.147553	0
ENSG00000253821.1	q12.1	chr8	31%(18/58)	57492884	57545943	Amplification	3.10972	0.163	0.0977348	0
ENSG00000227240.1	q31.3	chr1	38%(22/58)	194149473	194198694	Amplification	2.95521	0.109	0.097091	0
ENSG00000236140.1	q21.1	chr1	48%(28/58)	145286610	145287755	Amplification	3.09044	0.0456	0.0961406	0
ENSG00000254227.1	q24.13	chr8	52%(30/58)	125998994	126001001	Amplification	3.21198	0.113	0.0913028	0
ENSG00000238232.1	q41	chr1	31%(18/58)	219557192	219557701	Amplification	2.92279	0.33	0.0869845	0
ENSG00000253227.1	q24.13	chr8	52%(30/58)	124271683	124277584	Amplification	3.133	0.33	0.08385	0
ENSG00000270673.1	q12.3	chr8	33%(19/58)	63167725	63168442	Amplification	3.11165	0.203	0.0814283	0
ENSG00000233985.1	q24.2	chr1	45%(26/58)	170174403	170241287	Amplification	2.99828	0.0848	0.0756049	0
ENSG00000224818.1	q32.1	chr1	33%(19/58)	201464383	201465146	Amplification	2.96219	0.093	0.0718373	0
ENSG00000254166.1	q24.21	chr8	52%(30/58)	127185635	127203222	Amplification	3.1653	0.615	0.0717875	0.127686
ENSG00000236975.1	q42.13	chr1	33%(19/58)	229092815	229094905	Amplification	2.95139	0.0998	0.0712364	0.208848
ENSG00000232679.1	q41	chr1	33%(19/58)	222041705	222064763	Amplification	2.92417	0.176	0.0642532	0
ENSG00000253339.1	q21.11	chr8	41%(24/58)	73358913	73362788	Amplification	3.16284	0.168	0.0621007	0
ENSG00000253898.1	q21.13	chr8	48%(28/58)	83403758	83408900	Amplification	3.17176	0.0886	0.0593553	0
ENSG00000247317.3	q24.3	chr8	48%(28/58)	143007753	143018397	Amplification	3.06552	0.193	0.0590499	0
ENSG00000224687.1	q25.2	chr1	38%(22/58)	178091508	178093984	Amplification	2.95213	0.187	0.058414	0
ENSG00000254347.1	q21.11	chr8	40%(23/58)	72462311	72470972	Amplification	3.15933	0.33	0.05655	0
ENSG00000253929.1	q24.21	chr8	52%(30/58)	127339274	127392631	Amplification	3.1653	0.209	0.0498106	0.130817
ENSG00000234754.1	q41	chr1	31%(18/58)	221330080	221336296	Amplification	2.93729	0.467	0.0496593	0.0191968
ENSG00000255364.1	q24.13	chr8	52%(30/58)	122414332	122428551	Amplification	3.15101	0.166	0.0474224	0
ENSG00000272068.1	q23.1	chr1	45%(26/58)	156637783	156641004	Amplification	3.01979	0.33	0.0437633	0
ENSG00000260088.1	q32.1	chr1	31%(18/58)	200669507	200694250	Amplification	2.94238	0.33	0.0314363	0
ENSG00000263443.1	q24.13	chr8	52%(30/58)	122700269	122703423	Amplification	3.15101	0.33	0.0313842	0
ENSG00000253111.1	q24.13	chr8	52%(30/58)	125466939	125541373	Amplification	3.16072	0.33	0.019541	0
ENSG00000227925.1	q41	chr1	31%(18/58)	221827666	221840666	Amplification	2.93729	1.6e-07	0.0192069	1.14027
ENSG00000234283.1	q21.2	chr1	45%(26/58)	148271884	148280749	Amplification	2.90895	0.33	0.0181174	0
ENSG00000253395.1	q22.3	chr8	47%(27/58)	101122145	101126158	Amplification	3.18234	0.33	0.0179947	0
ENSG00000225656.1	q42.2	chr1	33%(19/58)	230823641	230824707	Amplification	2.95245	1	0.0164016	0.0163943
ENSG00000255325.2	q24.13	chr8	52%(30/58)	122485515	122489815	Amplification	3.15101	0.33	0.0163696	0
ENSG00000215808.2	q43	chr1	34%(20/58)	238480384	238486023	Amplification	2.97014	0.33	0.0156522	0
ENSG00000253669.3	q22.3	chr8	47%(27/58)	102806822	102809971	Amplification	3.19595	0.33	0.0153587	0
ENSG00000271975.1	q24.13	chr8	52%(30/58)	124306189	124308376	Amplification	3.133	0.33	0.0151138	0
