# Supplementary material for: The LINC01138 drives malignancies via activating arginine methyltransferase 5 in hepatocellular carcinoma
Source: Nat Commun. 2018 Apr 20;9:1572. doi: 10.1038/s41467-018-04006-0 (PMC5910401; doi:10.1038/s41467-018-04006-0)
Supplement: Supplementary file 5 — Supplementary Data 2 [file 41467_2018_4006_MOESM5_ESM.xlsx]

## Sheet: Sheet1
Supplementary Data 2. RNA-seq analysis of the gene expression profile affected by LINC01138 knockdown with two independent siRNAs
	Signal Intensity (FPKM)
Gene ID	LINC01138_NC	LINC01138_si1	LINC01138_si2	LogFC_(si1/NC)	LogFC_(si2/NC)
NUPR1	6.17051	116.864	70.6837	4.24329	3.51792
ECM2	3.11221	27.92	31.1943	3.16529	3.32527
CYP1A1	15.3708	119.625	85.5912	2.96026	2.47727
ADM2	4.11589	31.4013	33.749	2.93155	3.03557
ASNS	42.8479	325.326	289.844	2.92459	2.75798
DDIT3	35.6266	264.051	192.899	2.88979	2.43682
S100A14	1.06015	7.39724	5.06004	2.80272	2.25488
NPW	1.1348	7.35251	4.5136	2.6958	1.99184
GDPD1	1.82331	10.9048	7.61476	2.58033	2.06224
ETV5	3.73336	21.9794	19.6753	2.55761	2.39784
RND3	10.9239	56.885	40.7525	2.38056	1.8994
CHAC1	21.7824	110.537	109.742	2.34329	2.33288
TSACC	1.21418	6.05143	7.72696	2.31729	2.66992
PSAT1	199.854	976.021	889.907	2.28796	2.15471
RSG1	1.75251	8.2977	7.66757	2.24329	2.12935
ANKRD1	3.42044	16.0245	17.414	2.22803	2.34799
PHGDH	18.3012	85.4519	61.1073	2.22317	1.7394
LINC00239	4.23728	19.0066	13.4829	2.16529	1.66992
VGF	1.50201	6.73736	3.18623	2.16529	1.08496
MYEOV	5.40084	23.8669	14.3211	2.14376	1.40688
PHLDA1	5.87227	25.2534	18.5519	2.10449	1.65958
CBLN3	1.05684	4.47716	3.36282	2.08283	1.66991
CYP3A5	2.6147	11.0267	9.59986	2.07629	1.87637
EGR1	3.88282	16.3416	12.355	2.07337	1.66992
GDF15	27.8936	117.036	73.2756	2.06895	1.3934
CYP1B1	13.2881	55.3392	60.5569	2.05817	2.18815
INHBE	7.63343	31.331	21.0745	2.03719	1.4651
SERPINE2	6.5475	26.6373	18.8959	2.02443	1.52906
ULBP1	9.04839	36.7217	39.4171	2.0209	2.12309
C6orf226	2.46147	9.81432	5.87424	1.99537	1.25488
MKX	1.31886	5.25852	6.55714	1.99537	2.31378
PLAU	1.83568	7.31915	6.93625	1.99536	1.91784
OR51B5	3.80997	14.5581	20.2053	1.93397	2.40689
CXCL2	2.70762	10.3459	10.7695	1.93397	1.99185
CLEC2B	1.53959	5.88282	3.26594	1.93396	1.08495
GPT2	20.8803	75.5014	67.6268	1.85436	1.69545
TPSG1	1.07873	3.76346	3.43249	1.80273	1.66992
GNG3	1.53493	5.35503	6.10513	1.80272	1.99185
RNF144B	4.72317	16.4781	17.402	1.80272	1.88142
THBS1	4.48364	15.6424	14.564	1.80272	1.69967
ABCG2	1.95476	6.81972	8.88568	1.80272	2.18449
CCDC112	13.5834	46.7739	39.9475	1.78386	1.55626
BDNF	5.94697	20.3989	16.2794	1.77827	1.45282
STC2	54.7887	187.842	173.808	1.77757	1.66555
PCK2	21.9764	74.8989	61.7013	1.76899	1.48935
SPX	2.30632	7.81634	5.13704	1.7609	1.15534
MAGEA3	1.83278	6.08966	3.88789	1.73233	1.08495
CCDC7	1.16373	3.79464	5.29955	1.70521	2.18711
IL1A	1.27477	4.12973	3.04222	1.69581	1.25489
SENP7	4.65663	14.98	11.9548	1.68568	1.36024
COL16A1	1.30105	4.17881	3.79489	1.68342	1.54438
LURAP1L	3.17498	10.1273	8.58727	1.67344	1.43545
IL20RB	7.66411	24.2828	21.774	1.66374	1.50642
ACRC	1.12163	3.54045	3.27158	1.65834	1.54439
PI3	7.03888	22.2183	16.7981	1.65833	1.25488
SNAPC1	6.11661	19.0531	23.1121	1.63922	1.91785
CLGN	1.45181	4.52235	4.04215	1.63922	1.47727
PLK2	24.7025	76.8416	61.2106	1.63723	1.30912
RNF224	9.00739	27.3844	22.2124	1.60417	1.30219
SLC7A11	29.6168	88.9852	110.542	1.58715	1.9001
CLDN1	1.10877	3.31565	3.23407	1.58033	1.54439
ZNF573	1.4436	4.31692	5.51219	1.58033	1.93295
EMC6	3.52096	10.529	12.604	1.58033	1.83984
OR2A7	1.21309	3.6276	3.86002	1.58033	1.66992
SAMD9L	12.1435	36.3137	36.8289	1.58033	1.60066
PARD6G-AS1	1.18005	3.52879	3.28551	1.58033	1.47727
CCDC58	42.6458	126.368	103.007	1.56715	1.27226
JAG1	4.94877	14.477	15.4045	1.54862	1.63821
CD22	3.47785	10.169	11.0664	1.54791	1.66992
DUSP4	16.6032	48.2551	43.9266	1.53922	1.40364
WFIKKN1	1.38767	4.01134	4.85707	1.53142	1.80742
SYNE3	1.70591	4.93127	4.07111	1.53142	1.25488
PRSS12	1.18237	3.41787	3.0098	1.53142	1.34799
GCAT	2.57623	7.38292	7.68514	1.51893	1.57681
CBS	21.1997	60.4328	47.598	1.51129	1.16686
GADD45A	30.7536	87.3991	93.1721	1.50687	1.59914
NBPF1	12.7488	36.0794	32.012	1.50081	1.32825
ELOVL6	6.12248	17.2914	16.3822	1.49787	1.41994
CCDC78	3.26455	9.11144	8.82954	1.48079	1.43545
GLIS1	8.18449	22.5551	16.4682	1.46249	1.00872
NRP1	8.46352	23.3172	17.8602	1.46207	1.07742
XRCC4	12.6477	34.7957	41.8543	1.46003	1.7265
RAD9B	1.70398	4.67091	6.09975	1.4548	1.83984
TMEM79	6.62118	18.0399	22.4729	1.44603	1.76303
ZNF559	1.43109	3.85155	7.0582	1.42832	2.30219
PLCD1	1.56909	4.22295	4.24387	1.42832	1.43545
SIPA1L2	15.7688	42.2095	42.2829	1.4205	1.423
ZMAT1	2.52308	6.73656	9.7487	1.41683	1.95002
LIAS	9.34042	24.9192	26.6614	1.4157	1.51319
CKMT2	1.48444	3.94581	3.9362	1.4104	1.40688
ZNF675	4.58919	12.1323	14.6026	1.40254	1.66992
LRRC49	2.11236	5.5798	5.20913	1.40136	1.30219
NCOA7	39.7884	104.56	94.1547	1.39391	1.24269
ZNF267	5.78094	15.153	16.0102	1.39023	1.46962
MAP1B	23.4783	61.4998	49.9754	1.38925	1.08989
ZNF501	1.38497	3.62389	3.85607	1.38768	1.47728
FRMD6	4.60089	12.0386	10.7512	1.38768	1.22451
LYPD6	1.07595	2.8153	4.06556	1.38768	1.91784
ARRDC4	38.1355	99.2931	98.0705	1.38056	1.36268
GARS	328.019	852.681	702.141	1.37823	1.09798
SLC27A6	1.93789	5.02236	5.85799	1.37388	1.59592
FAM26F	5.70747	14.7918	14.5288	1.37388	1.34799
GIN1	3.56096	9.19652	13.391	1.36882	1.91092
XRRA1	4.02299	10.3223	11.6157	1.35942	1.52974
THAP2	2.90384	7.44306	9.40491	1.35793	1.69545
ZNF805	4.25894	10.8785	9.31686	1.35292	1.12935
KIAA1107	2.63558	6.71377	8.15338	1.349	1.62928
TRIM23	7.6041	19.3704	18.8191	1.349	1.30735
MTCP1	4.07502	10.3805	13.6869	1.349	1.74792
ARHGAP29	24.4181	62.0665	58.0651	1.34586	1.24972
ENDOD1	3.75497	9.50127	7.81227	1.33932	1.05694
GTF2F2	36.5895	92.3801	81.5751	1.33615	1.1567
CPA4	12.9977	32.7309	28.8419	1.3324	1.14991
FAM200B	11.804	29.5555	33.7593	1.32415	1.51601
MARS	81.8682	204.302	170.858	1.31933	1.06143
OR51B2	1.29924	3.23769	6.20122	1.3173	2.25488
GNG5P2	2.69683	6.72046	6.43592	1.3173	1.25488
NIPAL1	1.58446	3.94845	4.1414	1.3173	1.38613
LYG1	1.23862	3.08662	3.94124	1.31729	1.66992
PPP1R15A	54.7127	136.343	135.097	1.31729	1.30405
SNAPC5	15.1083	37.6496	41.6356	1.31729	1.46248
HIST1H1E	1.7246	4.29767	8.23142	1.31729	2.25488
CRYBB3	1.56149	3.8912	8.69506	1.31729	2.47727
MTHFD2	167.628	416.34	369.08	1.3125	1.13867
PVR	78.0971	193.85	182.398	1.3116	1.22375
SAMD9	18.77	46.4791	50.2951	1.30815	1.42199
TRIML2	8.43358	20.7951	24.7168	1.30203	1.55127
CEP290	9.51552	23.3877	29.2411	1.29739	1.61964
ANKRD26	8.21387	20.0594	26.1363	1.28815	1.66992
DUS4L	7.47136	18.2461	22.3868	1.28815	1.58321
NUDCD1	32.938	80.2567	93.89	1.28487	1.51122
KITLG	14.5933	35.4711	48.2214	1.28134	1.72437
GPR1	3.82163	9.28534	9.50022	1.28077	1.31377
NEMF	17.6012	42.5501	43.4442	1.27349	1.30349
GPR158	3.50456	8.4713	8.22414	1.27335	1.23063
PYROXD1	12.3048	29.6878	32.7021	1.27064	1.41016
CEBPG	55.552	133.234	149.664	1.26205	1.42982
ZNF546	2.42923	5.81146	5.7973	1.2584	1.25488
SRPK3	2.85373	6.82699	6.58335	1.2584	1.20597
DNAJC2	60.2244	143.705	161.935	1.25469	1.427
RPAP3	92.3329	219.193	234.847	1.24728	1.3468
THAP1	15.3967	36.4499	49.4292	1.24329	1.68274
SGOL2	17.5352	41.4566	39.8802	1.24134	1.18542
RTEL1	1.50447	3.53488	3.07747	1.23241	1.03249
ZEB1	24.195	56.5891	63.7789	1.22582	1.39837
NOC3L	37.8063	88.1714	88.8462	1.22169	1.23268
LRRCC1	10.6915	24.9112	32.319	1.22033	1.59592
ASUN	68.3988	159.354	178.042	1.22019	1.38017
DDIAS	20.7928	48.4029	54.6642	1.21901	1.39451
CACNG6	2.19181	5.09783	4.64952	1.21776	1.08496
TLR3	1.20804	2.80972	2.72279	1.21776	1.17242
STRA6	2.11258	4.91354	4.62148	1.21776	1.12935
ZNF563	1.42657	3.31798	3.02619	1.21775	1.08495
ZDHHC1	1.24546	2.89674	2.642	1.21775	1.08495
SLFN5	20.2269	46.8767	47.3659	1.2126	1.22757
APOLD1	5.98122	13.7872	12.1924	1.20482	1.02747
SPOCK1	5.26263	12.1308	13.4313	1.20482	1.35174
DAAM1	7.58296	17.4478	16.5885	1.20222	1.12935
ZNF181	8.28129	19.0218	22.3409	1.19972	1.43176
ELFN1	1.76048	4.03612	3.64117	1.197	1.04843
RUNX2	1.15696	2.636	2.76106	1.18801	1.25488
IFRD1	77.7068	176.258	175.475	1.18157	1.17515
FOXN4	4.29038	9.7196	10.2389	1.17979	1.25488
ALKBH8	9.61428	21.7125	26.0513	1.17527	1.4381
ZC3H15	76.6798	173.164	174.034	1.17522	1.18245
UACA	38.2911	86.0621	85.7182	1.16837	1.16259
CATSPER2	1.6111	3.61336	3.84486	1.16529	1.25489
PIWIL3	2.13703	4.7929	9.63329	1.16529	2.17242
SPRED1	7.86718	17.5627	18.1229	1.1586	1.2039
BCL2	3.35583	7.48238	7.44658	1.15683	1.14991
ZNF674	6.11103	13.5969	13.0213	1.15379	1.09138
CYR61	100.915	224.27	248.728	1.15209	1.30142
UGCG	19.9478	44.1538	45.2713	1.14631	1.18237
FGF2	31.7721	70.3118	78.8435	1.14601	1.31123
NR5A2	2.43148	5.36671	6.35529	1.1422	1.38612
NEDD4	16.6678	36.7147	38.2382	1.1393	1.19795
ZNF146	97.3072	213.845	239.754	1.13595	1.30094
PIBF1	28.043	61.607	73.0878	1.13546	1.38199
TERT	7.91874	17.3946	19.8311	1.1353	1.32442
ZNF239	13.4895	29.5818	33.0509	1.13287	1.29285
TATDN1	17.8506	39.1171	44.1777	1.13183	1.30735
GTPBP10	12.5833	27.5428	29.2042	1.13016	1.21466
ZNF770	47.5414	103.214	119.595	1.11838	1.33089
ZNF630	6.28991	13.6459	15.8937	1.11736	1.33734
MRPL47	129.452	280.729	270.415	1.11676	1.06276
PDP1	20.0547	43.473	43.6313	1.11618	1.12143
PUS7L	19.2833	41.7991	45.5321	1.11612	1.23953
SLC6A16	1.12849	2.43722	2.69311	1.11084	1.25488
TBX20	2.1661	4.67816	8.61556	1.11084	1.99184
CHORDC1	34.687	74.8509	84.599	1.10962	1.28624
TERF1	13.184	28.4227	29.0242	1.10826	1.13847
C1orf27	16.6252	35.7432	44.6026	1.1043	1.42376
KTN1	82.5626	177.416	180.001	1.10358	1.12445
FRA10AC1	9.2208	19.6955	21.2193	1.0949	1.20241
HECW2	2.02666	4.30614	6.44877	1.08729	1.66992
NRIP1	13.8109	29.3178	27.9409	1.08597	1.01657
PSPH	95.5804	202.518	203.536	1.08326	1.09049
SLC35A1	8.14731	17.2575	17.283	1.08283	1.08495
CARS	60.2923	127.256	132.834	1.07769	1.13958
TIPARP	92.2565	194.614	197.98	1.0769	1.10163
HSF2BP	6.3859	13.4381	14.6753	1.07337	1.20043
RSL24D1	143.975	301.825	294.2	1.0679	1.03098
MTIF2	66.2648	138.71	161.334	1.06575	1.28374
HDAC10	1.36721	2.86193	2.82777	1.06575	1.04843
MBNL2	62.3684	130.277	139.8	1.0627	1.16448
CEP83	11.3453	23.6903	30.6543	1.0622	1.43399
PAK1IP1	48.8876	101.96	110.088	1.06046	1.17111
CDKN2B	15.6799	32.5894	46.7083	1.05549	1.57476
NMD3	67.0093	139.27	143.327	1.05546	1.09688
ZNF585A	1.87012	3.88359	4.46299	1.05426	1.25488
TUBE1	10.4841	21.7719	29.499	1.05426	1.49246
TRAPPC6B	16.4261	34.0865	34.2114	1.05321	1.05848
ESF1	26.5206	54.969	59.9419	1.05151	1.17645
RNF146	12.3495	25.5814	25.4807	1.05065	1.04496
ARSJ	1.88628	3.89476	3.85848	1.04599	1.03249
KRBOX4	32.5309	67.1459	65.61	1.04549	1.0121
SH2B3	10.4836	21.6124	21.228	1.04373	1.01784
NSUN6	8.80623	18.1412	24.285	1.04267	1.46347
SYCP2	11.0968	22.8529	25.6495	1.04223	1.20878
ETAA1	20.9713	43.1629	60.5511	1.04138	1.52974
CNTRL	12.5073	25.7226	30.5346	1.04026	1.28767
ALDH1L2	15.4475	31.7485	33.4447	1.03931	1.1144
C9orf85	9.52813	19.5378	22.5221	1.03601	1.24107
CWC22	27.2552	55.5521	61.1606	1.02731	1.16607
ASCC3	26.8893	54.7564	57.0099	1.026	1.08418
NBN	32.1079	65.3252	65.6034	1.02471	1.03084
BRCA2	14.7767	30.0574	35.9332	1.02439	1.28199
CCDC82	22.0951	44.9179	54.8879	1.02356	1.31276
PLEKHN1	6.21233	12.623	18.627	1.02285	1.58419
FAM129A	26.8434	54.4011	58.6582	1.01907	1.12777
TARS	316.552	640.396	642.438	1.01652	1.02111
ANXA1	60.8488	122.934	127.033	1.01459	1.0619
N4BP2	5.50609	11.1141	13.1402	1.01329	1.25488
JAK2	9.59358	19.348	20.0552	1.01204	1.06383
MPHOSPH10	37.3725	75.2272	81.3528	1.00928	1.12222
C5orf34	36.869	74.1737	91.9212	1.0085	1.31799
WDHD1	23.3233	46.814	56.3351	1.00517	1.27226
POT1	26.6308	53.4341	56.0661	1.00466	1.07403
MRPS31	28.2762	56.7148	65.286	1.00414	1.20718
GTSE1	132.126	66.0101	62.1998	0.4996	0.470762
VN1R1	2.06216	1.02778	0.82022	0.4984	0.397748
DZIP1	2.23797	1.1154	0.89014	0.498398	0.397744
CDX2	2.29905	1.14584	0.7838	0.498397	0.340923
LZTS1	3.79617	1.892	1.88739	0.498397	0.497183
SLC51A	2.55774	1.27477	1.2208	0.498397	0.477296
TNNC2	3.09089	1.54049	1.22939	0.498397	0.397746
WDR86	3.69894	1.84354	1.06999	0.498397	0.289269
TNFAIP8L2	2.29849	1.14556	0.91421	0.498397	0.397744
WNT1	15.9944	7.97155	7.27051	0.498397	0.454566
CLRN3	8.22628	4.09995	3.73939	0.498397	0.454566
C20orf195	2.25447	1.12362	0.89671	0.498397	0.397748
GCHFR	139.897	69.724	55.6433	0.498396	0.397746
FAM89B	16.7137	8.33005	4.43187	0.498396	0.265164
HIST1H3J	6.43141	3.20539	2.55806	0.498396	0.397745
HIST1H4H	14.4022	7.17802	6.2492	0.498396	0.433905
SGPP2	2.02909	1.01129	0.64565	0.498396	0.318197
ENTPD2	2.57085	1.2813	0.40902	0.498395	0.159099
TFAP2E	2.47384	1.23295	0.98396	0.498395	0.397746
TNFRSF9	2.37095	1.18167	0.94303	0.498395	0.397744
QPCT	2.08359	1.03845	0.82874	0.498395	0.397746
HES5	2.07322	1.03328	0.82461	0.498394	0.397744
PDGFA	98.4946	48.6017	40.7324	0.493445	0.41355
TNFAIP8L1	24.9766	12.2458	10.3382	0.490292	0.413914
PKDCC	20.6952	10.1425	9.05457	0.490089	0.43752
CAMSAP3	79.6359	38.8547	30.6746	0.487904	0.385185
LOXL1	33.1287	16.1402	13.621	0.487196	0.411153
RHOV	148.482	72.0244	55.5842	0.48507	0.374349
IFI6	475.79	230.112	178.038	0.483641	0.374195
EIF4EBP2	176.479	85.2599	88.1501	0.483118	0.499495
PTRF	622.088	300.352	259.952	0.482813	0.41787
SLC29A4	7.22219	3.4834	2.03861	0.482319	0.28227
TOB1	304.487	146.67	130.293	0.481695	0.42791
TM9SF1	9.06859	4.35833	4.12228	0.480596	0.454567
MVD	72.0387	34.6164	34.9316	0.480526	0.484901
ULK2	63.4061	30.4361	27.3531	0.480017	0.431394
IDH2	153.951	73.8515	57.7891	0.479706	0.375372
GPR153	33.8287	16.1989	13.9829	0.478851	0.413344
COL4A4	19.9754	9.54652	9.90419	0.477914	0.49582
USP2	21.4796	10.2593	9.49268	0.47763	0.44194
HIST1H1C	218.237	104.16	97.1016	0.477278	0.444936
MGAT5B	30.5275	14.4752	14.5032	0.474169	0.475085
SH3BP1	4.31975	2.0453	1.71816	0.473476	0.397745
ENO3	75.3869	35.5289	31.8667	0.471287	0.422709
ADGRD1	12.6	5.91309	5.12134	0.469292	0.406455
ALG9	47.8074	22.3957	22.1732	0.468457	0.463802
MSMO1	146.991	68.5933	68.8917	0.466651	0.468681
NPTX1	388.188	181.09	190.711	0.466501	0.491284
GCH1	14.2217	6.63073	6.9339	0.466241	0.487559
SPAG4	36.2628	16.8684	14.4234	0.46517	0.397746
TBC1D17	33.7666	15.6882	14.5687	0.464607	0.431453
SCO2	55.7042	25.7797	20.5735	0.462797	0.369335
SEMA4C	9.01514	4.16435	2.09897	0.461928	0.232827
CELF2	35.789	16.4019	15.8166	0.458296	0.44194
SLC23A1	5.07204	2.31723	0.67246	0.456864	0.132582
C4orf50	3.56501	1.62872	1.18164	0.456863	0.331455
NPR1	174.537	79.436	80.5072	0.455125	0.461262
KCNJ14	4.29162	1.94448	0.93108	0.453088	0.216953
HMGCS1	340.036	153.831	139.714	0.452397	0.41088
TRAPPC9	3.55981	1.60063	1.50824	0.449639	0.423686
STKLD1	2.45344	1.10051	0.58551	0.448558	0.238649
POU3F2	3.31735	1.48802	1.58335	0.448557	0.477294
FAM71F2	5.23111	2.34645	0.83226	0.448557	0.159098
FSCN2	13.4107	6.01546	2.66703	0.448556	0.198873
IGFBP2	2.83996	1.27388	1.3555	0.448556	0.477295
BORCS6	144.369	64.5459	56.2961	0.447091	0.389947
TNNT2	7.06562	3.1508	1.92285	0.445934	0.272142
SNED1	15.0401	6.70167	4.83326	0.445586	0.321358
GPRIN2	30.1789	13.4355	10.1153	0.445197	0.335179
PALM	48.2855	21.4776	16.3142	0.444805	0.33787
SCARA3	659.273	291.754	329.415	0.442539	0.499664
INHA	40.931	18.0904	15.3586	0.441974	0.375232
KCNQ1	97.8453	43.1585	36.3411	0.441089	0.371414
NFATC4	4.17199	1.83938	1.91468	0.440888	0.458937
PLIN4	7.04554	3.08584	2.88725	0.437985	0.409798
MEOX1	28.5065	12.4628	9.15025	0.43719	0.320988
SQLE	214.786	93.7262	103.066	0.43637	0.479857
LRRC39	7.19156	3.13622	3.57551	0.436097	0.497181
CCDC146	2.42999	1.05971	0.96652	0.436096	0.397746
ART5	6.40478	2.7931	2.54747	0.436096	0.397745
RNF157	2.77634	1.21075	0.69017	0.436096	0.24859
UBA7	2.38295	1.03919	0.71085	0.436094	0.298307
RHOB	1740.61	756.581	617.218	0.434663	0.354598
BHLHB9	9.56843	4.15748	4.68407	0.4345	0.489534
HSD17B1	5.5033	2.38506	2.66476	0.433387	0.484211
CDH4	3.02055	1.30471	1.2815	0.431945	0.42426
RBM12	138.169	59.6005	62.9905	0.431361	0.455896
DNAAF3	9.02541	3.88483	4.24251	0.430433	0.470063
MAGED1	6.52602	2.80392	3.04323	0.429652	0.466323
LYPD3	48.907	20.8929	22.2315	0.427197	0.454566
NTN3	4.77174	2.03847	2.16907	0.427196	0.454566
C7orf55	6.21829	2.65643	2.82663	0.427196	0.454567
ITPR1	134.731	57.422	55.4248	0.426199	0.411376
CLIC3	43.7084	18.3445	16.4698	0.419702	0.376812
TCF7	4.17054	1.74333	1.0702	0.418011	0.256609
SIK1	651.968	271.91	273.755	0.41706	0.41989
INSIG1	862.73	359.365	213.619	0.416544	0.247608
NEFM	3.71161	1.54155	0.49209	0.415332	0.132581
GRK7	2.50783	1.04158	0.66499	0.415331	0.265166
FAM131C	14.326	5.95004	5.065	0.41533	0.353552
WFDC1	22.7649	9.38493	6.48358	0.412254	0.284806
CCDC24	40.7591	16.707	14.5451	0.409896	0.356856
HGD	33.1305	13.5716	12.636	0.409641	0.3814
PPM1N	14.7439	6.03613	7.12099	0.409397	0.482977
IER5L	337.202	137.889	108.252	0.408922	0.321029
SALL1	2.63108	1.0729	0.57082	0.407779	0.216953
CPQ	12.9233	5.26984	4.67289	0.407779	0.361587
JUND	998.345	407.006	388.737	0.40768	0.389381
WTIP	18.68	7.59505	8.34235	0.406587	0.446592
EFR3B	11.6981	4.7433	5.52037	0.405475	0.471902
TST	96.8523	38.7576	41.6156	0.400172	0.429681
SCUBE1	2.78906	1.11205	0.62123	0.398719	0.222738
ACPT	5.02528	2.00367	0.79951	0.398718	0.159098
GPR34	7.03644	2.80555	2.79871	0.398717	0.397745
C11orf53	28.0874	11.1989	13.406	0.398717	0.477295
CLU	1171.69	464.339	487.685	0.396297	0.416223
USH1C	574.893	227.221	201.139	0.395241	0.349873
KLF17	10.3773	4.09452	2.06377	0.394564	0.198873
GLTPD2	88.666	34.9569	41.0565	0.394254	0.463047
FIBCD1	28.2559	11.0901	7.30513	0.392487	0.258535
TLE2	12.4049	4.84579	3.46713	0.390635	0.279497
CDHR5	58.0255	22.6479	12.791	0.39031	0.220437
HRCT1	32.7765	12.7844	9.06901	0.390049	0.276693
TAS1R3	25.2385	9.82718	8.47	0.389372	0.335598
ZCCHC24	84.4289	32.7282	29.2103	0.387642	0.345976
AKR7A3	7.12532	2.76207	0.62979	0.387642	0.0883876
COL18A1	131.173	50.4171	52.1734	0.384357	0.397746
MFSD12	841.225	322.727	330.614	0.383639	0.393015
ALDH4A1	4.7734	1.83004	2.04465	0.383383	0.428342
CHRM4	11.9888	4.59628	1.46723	0.383381	0.122383
MAFK	211.969	81.1255	64.9839	0.382723	0.306572
ACOT1	33.9836	12.9984	12.5738	0.38249	0.369996
HAS2	5.49279	2.09345	2.31325	0.381127	0.421143
SNN	55.5913	21.1873	15.9331	0.381127	0.286611
BAG1	161.513	61.2273	69.3923	0.379087	0.42964
NRTN	35.4017	13.3852	15.5375	0.378094	0.438892
GTF2IRD2	2.99474	1.11943	1.48893	0.373799	0.497182
SHBG	2.98854	1.11711	0.59434	0.373798	0.198873
EFNA1	667.041	246.348	152.698	0.369315	0.228918
MYO1A	72.9069	26.9103	22.3251	0.369105	0.306214
P2RX1	14.3224	5.26871	4.88287	0.367864	0.340925
SCARF2	5.63775	2.06054	1.79391	0.36549	0.318196
TMOD1	20.4459	7.46065	4.93745	0.364897	0.241489
SMIM24	22.6264	8.14443	8.99954	0.359953	0.397746
DCDC2B	5.07045	1.80507	1.15243	0.355998	0.227284
DNM1	5.09043	1.81218	1.73545	0.355997	0.340924
HNF1A	3.76956	1.34195	1.71352	0.355996	0.454568
ZBED1	256.811	91.2417	110.299	0.355287	0.429495
MCAM	30.4699	10.8212	5.95077	0.355145	0.1953
TP53INP2	93.4988	33.0345	28.5283	0.353315	0.30512
BTG2	94.2806	33.284	30.8591	0.353031	0.327311
ARMCX2	12.8252	4.51202	4.80109	0.351809	0.374349
PGF	3.86025	1.35807	1.08381	0.351809	0.280762
KLHL25	15.8509	5.56593	4.29861	0.351143	0.27119
SPINK1	33.8453	11.8534	10.1873	0.350224	0.300997
PDK4	241.763	84.0618	88.6531	0.347704	0.366695
FBLN7	23.6752	8.20845	11.4638	0.346711	0.484212
RDH5	11.7999	4.07148	5.41541	0.345044	0.458937
FN3K	34.9641	12.0239	9.73478	0.343893	0.278422
TMEM151A	18.4947	6.3207	1.68141	0.341758	0.0909132
42430	174.226	59.4658	86.0154	0.341314	0.4937
ALPI	6407.97	2131.62	1414.1	0.332651	0.220679
C1orf234	6.66902	2.21588	1.76838	0.332265	0.265163
ART1	8.30559	2.75965	1.46823	0.332264	0.176776
HHIPL2	3.70681	1.23164	0.98291	0.332264	0.265163
C4BPA	4.99152	1.6585	0.44119	0.332264	0.0883879
FAM222A	27.6436	9.06414	6.9443	0.327892	0.251208
DNER	114.222	37.3805	43.7894	0.32726	0.383369
DNAJB5	4.5962	1.48897	1.46249	0.323957	0.318195
NANP	30.0543	9.70229	12.4973	0.322825	0.415825
LRRC8E	4.38329	1.4044	1.9925	0.320399	0.454567
KIAA1161	12.9075	4.11295	6.05971	0.318647	0.469471
GXYLT2	21.4129	6.80806	6.46108	0.317942	0.301738
AXIN2	26.8365	8.44067	8.0833	0.314522	0.301205
C19orf71	337.448	106.115	94.2726	0.314464	0.279369
TM4SF4	10.122	3.15296	3.52272	0.311497	0.348028
PKD2L1	3.5244	1.09784	1.05136	0.311497	0.298309
MUC12	76.6606	23.8698	19.0493	0.311369	0.248488
VTN	29.7733	9.16521	7.31431	0.307833	0.245667
GLP2R	188.352	56.8596	72.0692	0.301879	0.382629
CRLF1	56.0724	16.7677	14.6305	0.299038	0.260921
DNAJC28	7.16302	2.14201	3.41887	0.299037	0.477294
SLC25A41	4.10494	1.22753	1.30618	0.299037	0.318197
HSPA1B	93.4774	27.3107	26.9236	0.292163	0.288023
NR4A3	21.0126	5.98434	8.01653	0.284798	0.381511
KRT17	252.405	71.2766	43.723	0.282389	0.173225
ATF5	43.9966	12.3343	20.0514	0.280348	0.45575
COL15A1	57.1142	15.8594	12.3321	0.277678	0.215919
KNDC1	7.62376	2.11092	2.29108	0.276887	0.300518
PRSS56	19.8589	5.37299	5.86768	0.270558	0.295468
PCK1	18.3514	4.96512	3.54533	0.270558	0.193191
KCNG3	4.60239	1.23513	1.12651	0.268367	0.244766
NKX3-2	8.21663	2.16801	3.46037	0.263856	0.421142
OPN1SW	25.9398	6.77197	12.774	0.261065	0.492447
CHST13	176.321	46.0132	60.8001	0.260963	0.344827
CST2	18.0991	4.51026	4.3193	0.249198	0.238648
TRAPPC5	9.85785	2.45656	1.30697	0.249198	0.132582
IL2RB	5.18481	1.29204	2.29137	0.249197	0.441939
MYLK3	35.494	8.67385	10.5654	0.244375	0.297668
ACY3	51.0282	12.4566	6.62735	0.244112	0.129876
NR4A1	85.7971	20.64	24.523	0.240568	0.285826
EPM2A	7.58359	1.81982	3.12806	0.239968	0.412477
ZNF837	8.47762	1.9501	3.63132	0.230029	0.428342
MAPK4	4.63085	1.06523	0.85011	0.230029	0.183575
TTLL1	6.49137	1.4379	1.14752	0.221509	0.176776
ADAMTS8	4.78907	1.04425	1.19052	0.218049	0.248591
CGA	1605.51	346.87	306.398	0.216051	0.190842
COL1A1	27.4374	5.90968	6.90982	0.215387	0.251839
OR51E2	24.0405	5.16858	7.49961	0.214995	0.311957
SLCO2B1	21.7961	4.60422	2.06685	0.211241	0.0948267
HPD	142.538	29.0208	41.4952	0.2036	0.291116
CASP9	43.1657	8.7079	10.0152	0.201732	0.232018
TNFRSF13C	7.30999	1.45731	3.48902	0.199359	0.477295
VMO1	8.42971	1.68053	2.6823	0.199358	0.318196
PXYLP1	23.229	4.59263	6.87217	0.197711	0.295844
TOMM20L	6.5507	1.08828	1.73701	0.166132	0.265164
NR4A2	34.4681	5.61286	7.32985	0.162842	0.212656
PPP1R14D	42.2089	5.45397	2.48717	0.129214	0.0589253
Abbreviations: FPKM, Fragments Per Kilobase of exon model per Million mapped fragments.
