# Supplementary material for: The LINC01138 drives malignancies via activating arginine methyltransferase 5 in hepatocellular carcinoma
Source: Nat Commun. 2018 Apr 20;9:1572. doi: 10.1038/s41467-018-04006-0 (PMC5910401; doi:10.1038/s41467-018-04006-0)
Supplement: Supplementary file 6 — Supplementary Data 3 [file 41467_2018_4006_MOESM6_ESM.xlsx]

## Sheet: Sheet1
Supplementary Data 3. RNA-seq analysis of the gene expression profile affected by PRMT5 knockdown with two independent siRNAs
	Signal Intensity (FPKM)
Gene ID	PRMT5_NC	PRMT5_si1	PRMT5_si2	logFC_(si1/NC)	logFC_(si2/NC)
DMRT1	1.53863	42.513	3.70956	4.78728	1.26905
NEU2	0.54737	13.6605	1.24206	4.63882	1.18067
ARL14	0.48651	10.407	1.65592	4.41611	1.765
SLC28A3	0.24358	4.77636	0.96727	4.28784	1.9851
PSG8	0.15297	2.72685	0.34711	4.14704	1.17689
FMN1	0.03121	0.55636	0.31869	4.11303	3.31109
INHBA	0.49839	7.9959	1.9791	4.0012	1.98733
C19orf73	0.84205	12.0084	3.82146	3.8324	2.18081
CHST4	0.23441	3.34292	4.25529	3.82829	4.17635
UNC93A	0.23181	3.30576	0.526	3.82819	1.17865
FSD2	0.09572	1.36509	0.21721	3.82009	1.17383
NOS1	0.0476	0.67881	0.21602	3.8061	2.1588
MYH15	2.76475	31.6001	6.27357	3.51423	1.18185
ATG9B	1.27005	14.2806	2.54938	3.49006	1.00469
MGARP	0.9345	9.99504	3.18074	3.41755	1.76601
SYNPO2L	0.36467	3.90034	0.82748	3.41536	1.17992
RFPL3S	0.34952	3.73837	1.18967	3.41523	1.7642
TEKT4	0.28208	3.01699	0.64007	3.41431	1.17927
CCRL2	0.20439	2.18611	0.92759	3.41259	2.17668
GCKR	0.19868	2.12502	1.80333	3.41239	3.1757
FAM169B	0.18965	2.0284	0.43033	3.41205	1.17787
RGS7	0.18799	2.01072	0.85317	3.41205	2.17621
CD72	0.18543	1.98331	0.42077	3.41193	1.17782
ISX	0.18488	1.97745	0.41952	3.41193	1.1778
DPYSL3	0.17466	1.86814	0.5945	3.41152	1.76132
SUCNR1	0.14971	1.60126	0.67943	3.41026	2.17467
FGF7	0.09398	1.00521	0.31989	3.40516	1.75638
TMEM26	0.09058	0.96883	0.61662	3.40463	2.75362
A2ML1	0.08567	0.91629	0.48599	3.40377	2.49029
ADAMTS2	0.08139	0.87052	0.18468	3.40299	1.17228
HIF3A	0.07474	0.79939	0.16959	3.40158	1.17141
STRC	0.07442	0.79597	0.33774	3.40151	2.16716
FAM135B	0.04592	0.49113	0.15629	3.39076	1.74515
PRSS22	2.35895	23.3616	4.75801	3.30737	1.01191
PCLO	0.10943	1.07285	0.49661	3.28159	2.17188
CPA3	1.01566	9.65611	15.7485	3.24775	3.9534
FCRLB	0.48275	4.30278	1.09543	3.15327	1.18048
PKP1	0.20146	1.79565	0.57143	3.1496	1.49946
STK33	0.16473	1.46825	0.56069	3.14817	1.76094
HMGA2	7.77409	63.868	17.2569	3.03819	1.15033
42433	1.12551	9.02858	3.03281	3.0028	1.42927
ANKRD1	30.9819	236.694	84.6495	2.93348	1.45004
CD163L1	0.76969	5.88021	1.74652	2.93189	1.18109
AURKC	1.07808	7.68717	2.85402	2.83284	1.4037
SFTA2	0.90542	6.45604	2.05452	2.83262	1.18125
IGFL2	0.77368	5.51664	2.34076	2.83238	1.59592
ATP6V0D2	0.62357	4.4463	2.12243	2.83199	1.76546
RFX6	0.61143	4.35976	1.38741	2.83196	1.18082
FGF8	0.47505	3.38734	1.61694	2.83139	1.76497
DOC2B	0.42273	3.01427	2.87771	2.83107	2.76421
SLC5A4	0.3085	2.19976	0.70004	2.82999	1.17956
C22orf15	0.29993	2.1386	2.04171	2.82984	2.76298
AANAT	0.28568	2.03704	1.94476	2.82967	2.76282
C8orf86	0.27806	1.98272	0.63097	2.82956	1.17928
PDCD1LG2	0.25875	1.84496	2.05494	2.82918	2.9846
ASPN	0.25157	1.79378	0.57084	2.82905	1.17893
PSG6	0.24344	1.73584	2.76201	2.82891	3.49869
PNPLA1	0.24373	1.73787	0.55305	2.82889	1.17883
CHAT	0.20182	1.43907	0.45796	2.82787	1.17817
TH	0.19292	1.37562	0.65665	2.8276	1.76186
FRMD7	0.18822	1.34209	0.64065	2.82742	1.76172
PSG3	0.17947	1.27973	1.22175	2.82714	2.7603
NLRP13	0.17476	1.24612	0.39656	2.82692	1.17757
MYBPC2	0.16873	1.20311	0.76573	2.82665	2.17548
DENND2A	0.12153	0.86657	0.27577	2.82385	1.17555
APOBEC3G	0.11384	0.8117	0.25831	2.8231	1.17505
DSG3	0.11324	0.80744	0.25695	2.82307	1.17502
STEAP4	0.10961	0.78156	1.24358	2.82272	3.49211
CA8	0.10819	0.77142	0.24549	2.82254	1.17469
TEX15	0.10729	0.765	0.4869	2.82244	2.17169
KANK4	0.10462	0.74601	0.59351	2.82224	2.49282
FAM20A	0.10086	0.71919	0.68661	2.82179	2.755
CXorf36	0.0931	0.66386	0.42252	2.82078	2.17016
ABCB4	0.08349	0.59529	0.28416	2.81916	1.75492
IQSEC3	0.0814	0.58042	0.27706	2.81886	1.75468
OTOGL	0.07466	0.53235	0.16941	2.81748	1.17141
MAP9	0.07064	0.50368	0.32058	2.81653	2.16634
GRIA2	0.06997	0.49895	0.23817	2.8165	1.75276
MGAM	0.05811	0.41433	0.26371	2.81278	2.16294
CTNNA3	0.0562	0.40071	0.6376	2.81207	3.48083
VWC2	0.05537	0.39482	0.12565	2.81185	1.16785
ADGRF1	0.05045	0.35974	0.22896	2.80972	2.16014
KCNN3	0.04616	0.32916	0.26187	2.80753	2.47871
NDUFA4L2	0.6689	3.97463	2.52971	2.56917	1.91752
GREM1	0.45032	2.67582	1.19214	2.5683	1.40254
FGF1	0.74319	3.97447	2.52961	2.41738	1.76574
HPSE2	0.52909	2.82946	1.20057	2.41673	1.18061
F5	0.52443	2.80456	1.38834	2.41672	1.40283
LRRC43	0.45092	2.41142	1.02319	2.41634	1.18034
FLT3LG	0.43118	2.30589	0.97841	2.41624	1.18028
TPRXL	0.34471	1.84344	0.97774	2.41555	1.50136
RNLS	0.31815	1.70142	1.26337	2.41528	1.98611
PCDHGB1	0.27261	1.45788	0.77324	2.41467	1.50066
EDNRB	0.24852	1.32903	0.56392	2.41423	1.17889
MYH8	0.20713	1.10771	0.94002	2.41333	2.17674
PTPRQ	0.12034	0.64355	0.8192	2.40924	2.75692
SERPINB4	1.55401	7.75655	4.93676	2.31868	1.66693
INPP4B	0.44206	2.20645	1.20371	2.31681	1.44311
DAW1	1.91981	9.12606	4.11429	2.24844	1.09928
IRS4	0.47638	2.26453	1.80161	2.24664	1.91688
LCNL1	0.46321	2.20194	1.75182	2.24658	1.91683
TMC2	0.38892	1.84879	1.91212	2.24611	2.29468
PSG1	0.37834	1.79848	2.00317	2.24602	2.40144
GUCA1B	2.2485	10.0205	5.10215	2.15542	1.18178
SMCO3	1.4868	6.36091	4.38587	2.09628	1.56001
IGDCC4	0.40291	1.72377	1.46283	2.0943	1.85764
PLAC8L1	5.72237	23.8017	11.9027	2.05619	1.05648
LRRN4CL	1.45218	6.0402	3.02058	2.05562	1.05609
ADGRF4	1.29151	5.26231	3.5586	2.02579	1.46154
ADRB1	1.74883	7.01434	4.21636	2.0033	1.26913
HIST2H3D	7.61126	27.1358	20.7251	1.83385	1.44505
IL24	2.84528	10.144	5.73895	1.83363	1.01196
HIST1H2BL	2.76223	9.84795	7.83483	1.83361	1.50373
C11orf71	1.91916	6.84221	10.8871	1.83345	2.50345
C1orf189	1.61666	5.76372	3.6684	1.83334	1.18164
RASL11B	1.26649	4.51531	3.16121	1.83317	1.31896
C10orf62	1.00829	3.59478	2.85994	1.83296	1.50315
GPRC6A	0.87442	3.11749	2.23219	1.8328	1.35106
HIST1H1T	0.86296	3.07664	1.95817	1.83279	1.18121
GAGE1	0.7998	2.85147	1.81486	1.8327	1.18114
LRRC14B	0.79548	2.83606	1.80505	1.83269	1.18113
GNRH2	0.7602	2.71028	2.58749	1.83263	1.76576
TAS2R30	0.74173	2.64441	1.68307	1.83258	1.18104
GOLGA8H	0.65892	2.3492	2.24277	1.83242	1.76556
OR51I1	0.66206	2.36038	4.5069	1.83242	2.76524
PRAP1	0.63841	2.27608	2.89729	1.83237	2.18039
CCL25	0.63582	2.26683	2.16413	1.83235	1.7655
OR8G5	0.601	2.14271	2.04564	1.83227	1.76542
OR52W1	0.56162	2.0023	1.91159	1.83215	1.76529
NPPA	0.55861	1.99157	1.26756	1.83214	1.1807
NR0B2	0.54122	1.92955	1.22809	1.83206	1.18064
KRTAP5-8	0.52886	1.88551	1.20006	1.83204	1.18063
ZNF474	0.52931	1.88711	1.50135	1.83203	1.50231
BEX4	0.47112	1.67964	1.60355	1.83179	1.76494
PPP1R27	0.43178	1.53938	0.97976	1.83158	1.18027
KLRB1	0.43208	1.54044	0.98044	1.83157	1.18027
GYS2	0.39952	1.42437	1.58648	1.83139	1.98679
DNASE1L3	0.39749	1.41713	1.12744	1.83137	1.50171
FRZB	0.39573	1.41085	0.89796	1.83136	1.1801
AREG	0.37964	1.3535	1.29218	1.83126	1.76442
MYRFL	0.35619	1.26989	1.0103	1.83108	1.50145
LAMB4	0.3567	1.2717	1.01174	1.83107	1.50144
ERICH5	0.35528	1.26664	2.01543	1.83106	2.50072
FAM3B	0.34768	1.23954	0.78893	1.83099	1.17982
CYP46A1	0.33443	1.1923	0.91063	1.83087	1.44244
COL24A1	0.32695	1.16564	0.6677	1.83081	1.02788
PKD1L1	0.32798	1.1693	0.74422	1.83081	1.17967
SLC26A4	0.32361	1.15374	0.8567	1.83079	1.40177
ERVMER34-1	0.30691	1.09422	1.04464	1.83064	1.76381
FAM131B	0.2919	1.0407	1.65592	1.83046	2.50002
KCNS1	0.27574	0.98306	0.93852	1.83022	1.76339
SPP1	0.27345	0.9749	0.62049	1.83019	1.17919
DSG4	0.26646	0.94998	1.51158	1.83009	2.49962
NEU4	0.25971	0.92593	0.73665	1.83001	1.50049
C11orf72	0.25704	0.91642	0.58327	1.82999	1.17904
SCN3A	0.25518	0.90978	0.57904	1.82994	1.17899
ALDOB	0.25526	0.91006	0.86883	1.82994	1.76313
CNGB3	0.24901	0.88779	0.56504	1.82986	1.17892
HCRTR1	0.24966	0.89009	0.56651	1.82984	1.17891
ADRA1D	0.23371	0.83323	0.79548	1.82957	1.76276
PLPPR3	0.23163	0.82583	1.05122	1.82955	2.17733
MTTP	0.23181	0.82644	1.052	1.8295	2.17728
TLX2	0.22546	0.80381	0.76739	1.82939	1.76258
ACP5	0.22233	0.79267	0.75675	1.82936	1.76254
STMND1	0.21709	0.77396	1.2315	1.8292	2.49859
MRPL30	0.21589	0.76969	1.2247	1.82919	2.49857
C6orf25	0.21302	0.75947	0.72506	1.82915	1.76234
ILDR1	0.21187	0.75535	0.96151	1.82908	2.17683
PRPH2	0.21037	0.75002	0.71604	1.82908	1.76228
KCNT1	0.20237	0.72148	0.45919	1.82885	1.17812
STK31	0.20238	0.72151	0.80363	1.82884	1.98415
LAX1	0.19564	0.69749	0.44392	1.82868	1.17799
ALDH3B2	0.1934	0.68951	0.65827	1.82863	1.76184
ANGPTL3	0.19251	0.68633	0.87364	1.82859	2.17628
CRTAC1	0.17719	0.63171	0.60309	1.82813	1.76135
ZNF750	0.1685	0.60074	0.38235	1.82785	1.17738
VSIG1	0.166	0.59182	1.13001	1.82775	2.75969
RPS6KL1	0.16428	0.58568	0.83872	1.82766	2.345
ADAM19	0.16229	0.57861	0.46033	1.82765	1.49836
TMEM255A	0.16217	0.57817	0.36798	1.82761	1.17717
CHRDL1	0.15043	0.53632	0.51202	1.82713	1.76036
NUTM1	0.14939	0.53261	0.50848	1.82708	1.76032
SH2D4B	0.13648	0.4866	0.3097	1.82648	1.1763
COL6A5	0.13047	0.46514	0.51807	1.82603	1.9812
SPATA18	0.12662	0.45144	0.28732	1.82587	1.17582
DPP4	0.1249	0.44531	0.28342	1.82577	1.17574
PIWIL1	0.11849	0.42245	0.26888	1.8253	1.17543
CNR2	0.11442	0.40793	0.38945	1.82496	1.75824
RNF17	0.11105	0.39591	0.37797	1.82467	1.75794
FAM171B	0.10752	0.38332	0.24397	1.82435	1.17464
CDH12	0.10554	0.37628	0.23949	1.82424	1.17458
RTN1	0.10076	0.35925	0.22865	1.82383	1.17427
XIRP1	0.09674	0.34491	0.21953	1.82338	1.17395
GRM4	0.09589	0.34187	0.59838	1.82324	2.62905
CDH19	0.09115	0.32497	0.41366	1.82268	2.16987
PTPRO	0.08321	0.29666	0.37762	1.8216	2.16869
L3MBTL4	0.07861	0.28026	0.17837	1.82088	1.17192
ZNF583	0.07762	0.27674	0.17614	1.82077	1.17192
SIDT1	0.07751	0.27633	0.7035	1.82066	3.16565
DGKB	0.06577	0.2345	0.37313	1.81846	2.48627
CYP2E1	0.06503	0.23184	0.59024	1.81815	3.16255
ATP2B2	0.06155	0.21944	0.20949	1.8173	1.75067
IKZF2	0.0512	0.18253	0.29044	1.81389	2.48108
CACNA1I	1.15337	3.70081	2.74801	1.68113	1.25181
ROBO3	1.86999	5.7145	3.94017	1.61108	1.07482
WBSCR28	3.84225	11.4154	7.99201	1.5707	1.05641
FAM217A	1.19626	3.55411	2.94068	1.57016	1.2969
TRPM6	0.40421	1.2009	0.99363	1.56858	1.29549
GPR61	1.36091	3.96975	3.36881	1.54378	1.30704
C1orf234	5.13666	14.6507	17.4837	1.51188	1.76691
C7orf61	2.62656	7.49139	8.344	1.5117	1.66719
FXYD7	1.74275	4.97061	3.95452	1.51152	1.18167
GRASP	5.75001	15.7692	11.542	1.45532	1.00514
JCHAIN	2.97926	7.96629	9.29547	1.41865	1.64124
C6orf58	1.63567	4.37365	4.63945	1.4184	1.5035
SEZ6	0.49041	1.31132	1.11281	1.41712	1.1805
IFFO1	0.48191	1.2886	1.09353	1.4171	1.18049
ITGA10	0.39598	1.05881	1.46011	1.41667	1.87993
FNDC7	2.02355	5.24684	6.26142	1.37412	1.62912
RFX4	0.64566	1.64423	1.67439	1.34721	1.37342
LSAMP	0.78455	1.93644	1.6433	1.30238	1.0657
CST7	2.01821	4.7969	7.63265	1.24861	1.91858
TEKT3	1.43937	3.42111	4.89918	1.24845	1.7664
SLC22A14	1.02593	2.43844	2.13397	1.24821	1.05588
TNIK	0.43792	1.04086	1.07651	1.24713	1.29567
CPXM2	0.40029	0.9514	0.9083	1.24692	1.18011
KIF5A	0.29978	0.71253	0.90699	1.24627	1.59397
LIN7A	0.27622	0.65653	0.62679	1.24603	1.17925
LINC01545	9.60684	21.4065	21.7992	1.15583	1.18206
C3orf20	0.89583	1.91629	2.4393	1.09616	1.44415
FAM198B	0.39698	0.8492	1.08097	1.09511	1.44289
CD22	18.4297	37.8191	37.1998	1.03704	1.01322
SMIM2	5.32788	10.8543	11.2261	1.0265	1.07508
NPFFR1	0.49092	1.00014	1.51181	1.02515	1.62074
PRKG2	3.83627	7.73055	9.08348	1.01068	1.24332
CARD6	2.27663	4.56562	5.81171	1.00359	1.35168
PRMT5	541.011	131.247	160.721	-2.04336	-1.75109
CEACAM16	5.51392	1.31055	2.50236	-2.07207	-1.13947
LRRIQ1	1.32412	0.29505	0.65726	-2.16221	-1.00939
WNT6	29.3903	6.54892	12.5045	-2.16584	-1.23283
LIPE	51.1957	11.14	23.1794	-2.20018	-1.14314
INSRR	2.08508	0.43728	0.83494	-2.25087	-1.31932
CDC42EP5	11.7785	2.47017	3.14435	-2.25301	-1.90498
KLK14	9.71667	1.92456	4.28719	-2.33533	-1.18024
ACTA1	7.95135	1.49201	2.37403	-2.41316	-1.74344
FAM213B	7.66631	1.33327	3.18217	-2.52267	-1.26826
DLEC1	1.65078	0.26752	0.42566	-2.62092	-1.95286
LAD1	8.69758	1.37817	3.94719	-2.65698	-1.13959
LCN15	4.98436	0.77262	2.21286	-2.688	-1.17113
SLCO1B1	6.45574	1.0007	2.54764	-2.68836	-1.34108
VAX2	25.6367	3.88938	11.7584	-2.72029	-1.12445
TUBB4A	4.51274	0.64355	1.8432	-2.80796	-1.29133
LRRC26	13.4547	1.84496	4.10989	-2.86578	-1.7107
HOXB4	4.49626	0.59371	2.07831	-2.91879	-1.11294
APOB	1.35019	0.15043	0.19149	-3.15751	-2.81138
TMEM151B	0.45843	0	0	-8.8437	-8.8437
FFAR4	0.4623	0	0	-8.8558	-8.8558
FAM159B	0.46413	0	0	-8.86149	-8.86149
CYP4F11	0.46609	0	0.17627	-8.86756	-1.39775
C1QC	0.46865	0	0	-8.87544	-8.87544
ELOVL2	0.46959	0	0	-8.87833	-8.87833
NUGGC	0.47183	0	0	-8.88518	-8.88518
ZCCHC5	0.47254	0	0	-8.88734	-8.88734
SLC35G5	0.47362	0	0	-8.89063	-8.89063
TEN1	0.48016	0	0	-8.91037	-8.91037
PTCHD4	0.4834	0	0.13711	-8.92006	-1.81038
C1QA	0.49186	0	0	-8.94503	-8.94503
KRT79	0.49225	0	0	-8.94618	-8.94618
H1FOO	0.49497	0	0	-8.95411	-8.95411
GSC	0.49694	0	0	-8.95983	-8.95983
C2orf70	0.49912	0	0	-8.96613	-8.96613
FGFBP2	0.50052	0	0	-8.97016	-8.97016
RNF186	0.50092	0	0	-8.97131	-8.97131
RSPH10B2	0.50112	0	0.14214	-8.97189	-1.81061
CYP2C19	0.50145	0	0.18964	-8.97284	-1.39813
UGT2B4	0.50273	0	0	-8.97651	-8.97651
TAS2R8	0.50334	0	0	-8.97825	-8.97825
FABP1	0.50845	0	0	-8.9928	-8.9928
CELA3A	0.51115	0	0	-9.00042	-9.00042
SULT1C3	0.51749	0	0	-9.01817	-9.01817
LRRC19	0.52007	0	0.19668	-9.02533	-1.39831
TDRP	0.52108	0	0.19707	-9.02813	-1.39826
NME5	0.52421	0	0	-9.03675	-9.03675
NUDT11	0.52465	0	0	-9.03796	-9.03796
OR52R1	0.52797	0	0	-9.04704	-9.04704
ACOT6	0.52886	0	0	-9.04947	-9.04947
POU4F3	0.52931	0	0	-9.05069	-9.05069
ATOH1	0.53021	0	0	-9.05314	-9.05314
FABP6	0.53383	0	0	-9.06294	-9.06294
ZNF85	0.53611	0	0.15206	-9.06907	-1.81112
GNAT3	0.53982	0	0	-9.079	-9.079
CCDC70	0.54499	0	0	-9.09273	-9.09273
LCE1B	0.54929	0	0	-9.10405	-9.10405
CBWD7	0.55188	0	0.06957	-9.11082	-2.96984
FAM228A	0.55245	0	0	-9.11231	-9.11231
KRTAP5-10	0.55367	0	0	-9.11549	-9.11549
RADIL	0.55654	0	0.10524	-9.12293	-2.39175
PTCRA	0.55712	0	0	-9.12443	-9.12443
OR2A4	0.56061	0	0	-9.13342	-9.13342
ASB17	0.56517	0	0	-9.14509	-9.14509
OR13D1	0.56517	0	0	-9.14509	-9.14509
CLEC3B	0.5662	0	0	-9.14771	-9.14771
LY6G6C	0.56722	0	0	-9.15031	-9.15031
BCL2A1	0.57451	0	0	-9.1687	-9.1687
OR13J1	0.57557	0	0	-9.17135	-9.17135
MC3R	0.57716	0	0	-9.17532	-9.17532
ERVFRD-1	0.57894	0	0.21895	-9.17976	-1.39873
CCDC74A	0.58732	0	0	-9.20046	-9.20046
LEMD1	0.58857	0	0	-9.20352	-9.20352
C1orf146	0.58968	0	0	-9.20623	-9.20623
AGAP2	0.59112	0	0.13413	-9.20975	-2.13154
WNT8B	0.59247	0	0	-9.21303	-9.21303
A3GALT2	0.59303	0	0	-9.21439	-9.21439
OR2A12	0.59813	0	0	-9.22673	-9.22673
CDCP2	0.601	0	0	-9.23362	-9.23362
OR9A2	0.60274	0	0	-9.23778	-9.23778
KLHL1	0.60816	0	0.1725	-9.25068	-1.81189
OR1K1	0.60979	0	0	-9.25453	-9.25453
TAAR1	0.61338	0	0	-9.26299	-9.26299
CALHM1	0.61478	0	0.2325	-9.26627	-1.39899
MYL10	0.62007	0	0	-9.27861	-9.27861
APOBEC3A	0.62253	0	0	-9.28432	-9.28432
CYTL1	0.62377	0	0	-9.28718	-9.28718
WNT2	0.6246	0	0	-9.2891	-9.2891
CD200	0.62753	0	0	-9.29584	-9.29584
SPDYC	0.63133	0	0	-9.30453	-9.30453
PRSS48	0.6326	0	0	-9.30743	-9.30743
OR4F15	0.63517	0	0	-9.31327	-9.31327
CYP4X1	0.6382	0	0	-9.32012	-9.32012
OR4B1	0.64433	0	0	-9.33389	-9.33389
MIR2052HG	0.64588	0	0	-9.33735	-9.33735
TM4SF19-TCTEX1D2	0.64901	0	0	-9.34432	-9.34432
RNF225	0.65788	0	0	-9.36387	-9.36387
GOLGA8K	0.66066	0	0	-9.36995	-9.36995
TAS2R42	0.66206	0	0	-9.373	-9.373
OR10T2	0.66206	0	0	-9.373	-9.373
SPTSSB	0.66825	0	0	-9.3864	-9.3864
IFI44	0.6701	0	0.25342	-9.39038	-1.39932
GPHA2	0.67564	0	0	-9.40224	-9.40224
MILR1	0.68005	0	0	-9.41162	-9.41162
HOXD12	0.68265	0	0	-9.41711	-9.41711
SLN	0.69056	0	0	-9.43371	-9.43371
EYA2	0.6917	0	0.1962	-9.43609	-1.81257
GSTA3	0.69362	0	0	-9.44008	-9.44008
GZMA	0.69983	0	0	-9.45292	-9.45292
SMIM22	0.71015	0	0	-9.47401	-9.47401
SLC16A2	0.71551	0	0	-9.48484	-9.48484
LRRC6	0.71584	0	0.27072	-9.48551	-1.39953
REG1A	0.72539	0	0	-9.5046	-9.5046
RNF128	0.72919	0	0.20683	-9.51213	-1.81287
LTB4R2	0.7339	0	0	-9.5214	-9.5214
FKBP1B	0.74615	0	0	-9.54525	-9.54525
CFAP100	0.74659	0	0	-9.5461	-9.5461
SLC46A2	0.75017	0	0.28371	-9.553	-1.39965
ADGRG7	0.76466	0	0.17351	-9.58056	-2.13339
ESRP1	0.77003	0	0.29121	-9.59064	-1.39978
GC	0.7883	0	0	-9.62443	-9.62443
NTSR2	0.79751	0	0	-9.64117	-9.64117
MBD3L3	0.80728	0	0	-9.65871	-9.65871
RPA4	0.81253	0	0	-9.66805	-9.66805
PCDHGA10	0.81305	0	0.30749	-9.66897	-1.39989
CLEC14A	0.82794	0	0.31312	-9.69512	-1.39995
TNIP3	0.83021	0	0	-9.69907	-9.69907
IQCF1	0.83979	0	0	-9.7156	-9.7156
RAB38	0.85412	0	0	-9.73998	-9.73998
ZNF812	0.85627	0	0	-9.74361	-9.74361
TMEM31	0.8594	0	0	-9.74886	-9.74886
GPR62	0.86098	0	0.32561	-9.75151	-1.40009
ATP5J2-PTCD1	0.87533	0	0.24828	-9.77533	-1.81371
TRPV1	0.87678	0	0.14211	-9.77772	-2.61673
PCP4L1	0.87872	0	0	-9.7809	-9.7809
CIB3	0.87995	0	0	-9.78292	-9.78292
C14orf178	0.8887	0	0	-9.79718	-9.79718
NPIPB7	0.88997	0	0	-9.79923	-9.79923
PGBD3	0.892	0	0.20241	-9.80252	-2.13427
IFNA5	0.89378	0	0	-9.80539	-9.80539
KRTAP3-3	0.89378	0	0	-9.80539	-9.80539
CFAP99	0.89506	0	0	-9.80745	-9.80745
DCSTAMP	0.90086	0	0	-9.81676	-9.81676
GPR84	0.91872	0	0.34745	-9.84505	-1.40024
TNNI3	0.92369	0	0.34933	-9.85283	-1.40026
FAM78B	0.9387	0	0.26626	-9.87606	-1.81396
KRTDAP	0.94651	0	0	-9.888	-9.888
RHOH	0.94881	0	0.32295	-9.8915	-1.55187
TMEM56-RWDD3	0.95713	0	0	-9.90408	-9.90408
MIA	0.95958	0	0	-9.90776	-9.90776
SDPR	0.96879	0	0.21983	-9.92153	-2.13474
DHH	0.96949	0	0.36665	-9.92257	-1.40038
SPATA21	0.97193	0	0.47259	-9.92619	-1.0387
MMP21	0.97808	0	0	-9.93528	-9.93528
CRYGC	0.99467	0	0	-9.95952	-9.95952
SSTR4	0.99467	0	0	-9.95952	-9.95952
FNDC5	0.99657	0	0.45227	-9.96227	-1.13805
PTGER2	1.01196	0	0.28703	-9.98436	-1.81429
MTRNR2L4	1.01648	0	0	-9.99078	-9.99078
C10orf113	1.01897	0	0	-9.99431	-9.99431
LCE3E	1.02397	0	0	-10.0014	-10.0014
FAM166A	1.04216	0	0	-10.0267	-10.0267
CCBE1	1.04639	0	0.32378	-10.0326	-1.68926
ZNF660	1.05667	0	0.32696	-10.0467	-1.6893
C17orf64	1.05683	0	0	-10.0469	-10.0469
SERPINC1	1.06463	0	0	-10.0575	-10.0575
IL20RA	1.07108	0	0.4557	-10.0662	-1.23109
OR56B4	1.08619	0	0	-10.0864	-10.0864
MLN	1.10538	0	0	-10.1116	-10.1116
IL7	1.10668	0	0.41854	-10.1133	-1.40066
GRHL2	1.13566	0	0.11713	-10.1506	-3.26635
HIST2H2AA3	1.13961	0	0	-10.1556	-10.1556
OR5K1	1.14065	0	0	-10.1569	-10.1569
TREM2	1.14273	0	0	-10.1595	-10.1595
CD68	1.1443	0	0.32457	-10.1615	-1.81469
MS4A7	1.15114	0	0.48977	-10.1701	-1.2312
PRSS3	1.16291	0	0.4398	-10.1848	-1.40078
FSCN3	1.16798	0	0.22086	-10.191	-2.39753
FAM183BP	1.17676	0	0	-10.2018	-10.2018
PGPEP1L	1.19095	0	0.4504	-10.2191	-1.40085
OR6J1	1.19855	0	0	-10.2283	-10.2283
SLC7A9	1.20455	0	0.54666	-10.2355	-1.13834
CEBPE	1.20781	0	0	-10.2394	-10.2394
GAPDHS	1.23564	0	0.4673	-10.2722	-1.40092
OMP	1.27164	0	0	-10.3136	-10.3136
KRT37	1.2725	0	0.48124	-10.3146	-1.40098
CAV3	1.27944	0	0	-10.3224	-10.3224
POU5F2	1.28131	0	0.51919	-10.3245	-1.30163
VCX	1.29399	0	0	-10.3387	-10.3387
ITIH2	1.29648	0	0.6304	-10.3415	-1.03909
APOL5	1.30524	0	0	-10.3512	-10.3512
EMILIN3	1.31854	0	0	-10.3658	-10.3658
C2orf57	1.32179	0	0	-10.3694	-10.3694
GCM1	1.35764	0	0.51344	-10.4079	-1.40109
WFDC13	1.36803	0	0	-10.4189	-10.4189
MMP26	1.43497	0	0	-10.4878	-10.4878
BEX1	1.44825	0	0	-10.5011	-10.5011
GGTLC1	1.47095	0	0.5563	-10.5235	-1.4012
CGB5	1.48786	0	0	-10.54	-10.54
RPL10L	1.55055	0	0	-10.5995	-10.5995
TSTD1	1.55119	0	0.58664	-10.6001	-1.4013
CACNA2D2	1.58416	0	0.674	-10.6304	-1.23167
IL1RAPL2	1.59096	0	0.22563	-10.6366	-2.81239
VCX3B	1.59875	0	0	-10.6436	-10.6436
C9orf129	1.62646	0	0.61511	-10.6684	-1.40136
IGFL1	1.62717	0	0	-10.669	-10.669
GPR132	1.63938	0	0.33818	-10.6798	-2.27391
GPR18	1.63953	0	0.74406	-10.6799	-1.13873
ZKSCAN7	1.70012	0	0.70142	-10.7323	-1.27608
CRYAA	1.71786	0	0.77961	-10.7472	-1.13878
SLC39A5	1.72414	0	0.48904	-10.7525	-1.81574
ZC2HC1B	1.74599	0	0	-10.7707	-10.7707
KISS1	1.76487	0	0	-10.7862	-10.7862
OR1L8	1.76903	0	0	-10.7896	-10.7896
CD27	1.77488	0	0.50343	-10.7943	-1.81581
TDRD10	1.84965	0	0.26232	-10.8538	-2.81314
RTP2	1.85927	0	0.52737	-10.8613	-1.81589
DUXA	1.86574	0	0	-10.8663	-10.8663
CYP2F1	1.8807	0	0.71126	-10.8778	-1.40156
TEX38	2.02474	0	0	-10.9842	-10.9842
APOC1	2.03297	0	0	-10.9901	-10.9901
CCL17	2.03462	0	0	-10.9913	-10.9913
PCDHB2	2.05804	0	0	-11.0078	-11.0078
SMIM18	2.07396	0	0	-11.0189	-11.0189
OR51E1	2.07741	0	0.78565	-11.0213	-1.40169
VSTM5	2.11312	0	0.36884	-11.0458	-2.51508
SPANXN3	2.12083	0	0	-11.0511	-11.0511
MT4	2.12805	0	0	-11.056	-11.056
CST1	2.15245	0	0	-11.0724	-11.0724
EPN3	2.15647	0	0.9175	-11.0751	-1.23199
FAM209A	2.20104	0	0	-11.1046	-11.1046
CFAP161	2.213	0	0.35868	-11.1124	-2.62187
CASQ1	2.23745	0	0.31732	-11.1283	-2.81395
IZUMO1R	2.27232	0	0.85937	-11.1506	-1.40177
SLC9A9	2.29623	0	0.86841	-11.1657	-1.40179
ATP5L2	2.34911	0	0	-11.1985	-11.1985
GAGE2A	2.36987	0	0	-11.2112	-11.2112
OR2S2	2.39024	0	0	-11.2235	-11.2235
LCN1	2.40325	0	0	-11.2314	-11.2314
LHB	2.43442	0	0	-11.25	-11.25
EPHX3	2.46075	0	0.34899	-11.2655	-2.8143
FBLL1	2.47128	0	0.4673	-11.2716	-2.40034
PPIAL4G	2.54327	0	0	-11.313	-11.313
GAST	2.66232	0	0	-11.379	-11.379
REC114	2.69966	0	0	-11.3991	-11.3991
CYP2C18	2.70417	0	1.11566	-11.4015	-1.27653
CSAG1	2.86468	0	1.30007	-11.4847	-1.13918
GPR45	2.90154	0	0.823	-11.5031	-1.8166
NODAL	2.95639	0	0.83855	-11.5301	-1.81664
ANKRD60	3.01371	0	0.68385	-11.5578	-2.13816
CRYBA1	3.15187	0	0	-11.6225	-11.6225
PDE6G	3.16182	0	1.34524	-11.627	-1.23228
GGNBP1	3.25857	0	1.47883	-11.6705	-1.13925
MT1B	3.29287	0	0	-11.6856	-11.6856
UBD	3.45343	0	0.65302	-11.7542	-2.40104
SMIM9	3.57512	0	0.57946	-11.8042	-2.62313
SLC22A31	3.69112	0	0.59826	-11.8502	-2.6232
A4GNT	4.94581	0	2.00405	-12.2723	-1.30286
HIGD1C	5.05913	0	0	-12.305	-12.305
HIGD1B	5.08655	0	1.64886	-12.3128	-1.62463
LGALS7B	5.829	0	0	-12.5093	-12.5093
GJD3	5.99277	0	1.35984	-12.5492	-2.13897
GOLT1A	6.05819	0	1.87457	-12.5649	-1.6918
C10orf131	6.25646	0	1.52108	-12.6114	-2.03953
ASCL3	6.36558	0	1.03174	-12.6363	-2.62404
HSPB3	6.55985	0	1.86064	-12.6797	-1.81731
TMEM89	6.61559	0	1.07226	-12.6919	-2.62409
AMBP	7.05039	0	1.39115	-12.7837	-2.34059
VPREB3	7.17954	0	1.16367	-12.8099	-2.62417
CD70	7.35093	0	1.85336	-12.8439	-1.9872
KRTAP20-2	8.14643	0	1.84853	-12.9921	-2.13919
SAA1	12.2676	0	2.78367	-13.5827	-2.13939
TOMM20L	18.1639	0	3.43469	-14.1489	-2.40248
Abbreviations: FPKM, Fragments Per Kilobase of exon model per Million mapped fragment
