# Supplementary material for: The LINC01138 drives malignancies via activating arginine methyltransferase 5 in hepatocellular carcinoma
Source: Nat Commun. 2018 Apr 20;9:1572. doi: 10.1038/s41467-018-04006-0 (PMC5910401; doi:10.1038/s41467-018-04006-0)
Supplement: Supplementary file 7 — Supplementary Data 4 [file 41467_2018_4006_MOESM7_ESM.xlsx]

## Sheet: Sheet1
Supplementary Data 4. Sequences for the primers, sgRNAs, siRNA and shRNA
Primer name or Sequences of siRNA, shRNA primers:	Sequence (5’→3’)
LINC01138(2075bp)-F:	TATTTACGAAAGCTGAAAGCG
LINC01138(2075bp)-R:	CTGCATGGGATAGGAGAAAC
LINC01138(1236bp)-F:	AGCTGGGCGGTCACATCTGGAAAT
LINC01138(1236bp)-R:	GAGAGAAAGCAACTTTTATTGAACTGGTGAT
β-actin-F:	TTGGCCAGGGGTGCTAAG
β-actin-R:	AGCCAAAAGGGTCATCATCTC
TP53-F:	GCTCGACGCTAGGATCTGAC
TP53-R:	CAGGTAGCTGCTGGGCTC
MDM2-F:	CTGATCCAACCAATCACCTG
MDM2-R:	AAGCCTGGCTCTGTGTGTAA
EI24-F:	GCTGCTCCTCTCTCTTTTGC
EI24-R:	ACCTTTCTCCAGGACCTTGC
BAIAP2-F:	CTGGATCTGCCTGTGGACTT
BAIAP2-R:	AAAGGCTACTTTGACGCCCT
SNRPD1-F:	CCACACCTGTGATTGTTCCA
SNRPD1-R:	CGCTAGGATGAAGCTCGTG
CDC25B-F:	CTGCTCGTTTCGAATGATCC
CDC25B-R:	GCAGGTCTCTGCATGGATTC
CDC6-F:	GGGAATCAGAGGCTCAGAAG
CDC6-R:	CACTGGATGTTTGCAGGAGA
COL7A1-F:	ACGACCTTCTCTCCCAGAGG
COL7A1-R:	CTCTGGTCCCCCTGGATTAC
ITGB5-F:	CAGTTGTCCCCGATGTAACC
ITGB5-R:	CCTTTCTGTGAGTGCGACAA
ADAM12-F:	ACCGTGTAATTTCGAGCGAG
ADAM12-R:	ACGGGAAAGCAAAGAACTGA
TUBGCP6-F:	ACTTGTCGAAAGCGTCCCT
TUBGCP6-R:	TACCTATGAGGCCAGCAAGC
NCK2-F:	CTTGATGTCCAGCTCCTGGT
NCK2-R:	ACCTCTCAACTGTGTGCCAA
ARF6-F:	GATTTCTCTCCTTCCAGGGG
ARF6-R:	CTCAGGGGACGGACTCTATG
NEDD9-F:	CTGTCCTCACGGGGGTTAT
NEDD9-R:	GGCACCCAAGAACAAGAGGT
KIF23-F:	TGGTTCTCTCTTAGGACATCCAT
KIF23-R:	GAACTAACCGGACCAGAGCA
NOTCH2-F:	CACAGGGTTCATAGCCATCTC
NOTCH2-R:	GGAGGCGACCGAGAAGAT
U2AF1(U2)-F:	TGTTCCTGCATCTCCACATC
U2AFI(U2)-R:	ACGTTTAGCCAGACCATTGC
PVT1-F:	GAGCTGCGAGCAAAGATGTG
PVT1-R:	AAAAGATCAGGCTGGAGGGC
LINC01138-3’ RACE:	CCATGTCTGCGTGTCCAGTGTGCTCTGCTG
LINC01138-5’ RACE:	TGAGGGAGCCTGTGCCCACTCTGCCCAGTCA
pWPXL-LINC01138-F(Ecor1):	CGGAATTC AGCTGGGCGGTCACATCTGGAAATG
pWPXL-LINC01138-R(BamH1):	CGGGATCC GAGAGAAAGCAACTTTTATTGAACTGGTGCTACTTC
LINC01138(1-2075nt)-Pulldown-sense-F:	TAATACGACTCACTATAGGGAGA AGCTGGGCGGTCACATCTGGAAATG
LINC01138(1-2075nt)-Pulldown-sense-R:	GAGAGAAAGCAACTTTTATTGAACTGGTGCTACTTC
LINC01138(1-2075nt)-Pulldown-antisense-F：	AGCTGGGCGGTCACATCTGGAAATG
LINC01138(1-2075nt)-Pulldown-antisense-R：	TAATACGACTCACTATAGGGAGAGA GAGAAAGCAACTTTTATTGAACTGGTGCTACTTC
LINC01138-Norhtern Probe-F:	AGCTGGGCGGTCACATCTGGAAA
LINC01138-Norhtern Probe-R:	TAATACGACTCACTATAGGGAGA AGGAGCATGGTCTGCATGGGATAGG
LINC01138(1-219nt) Pulldown-F:	TAATACGACTCACTATAGGGAGAAGCTGGGCGGTCACATCTGGAAATG
LINC01138(1-219nt) Pulldown-R:	ACACATCCCCATTAAATAAATCCTTGG
LINC01138(1-630nt) Pulldown-F:	TAATACGACTCACTATAGGGAGAAGCTGGGCGGTCACATCT
LINC01138(1-630nt) Pulldown-R:	AATGTGAGACAGTCATTAAGTGGAG
LINC01138(1-1560nt) Pulldown-F:	TAATACGACTCACTATAGGGAGAAGCTGGGCGGTCACATCT
LINC01138(1-1560nt) Pulldown-R:	CTGTAACTGCTTCCTGCTGATGTTA
LINC01138(631-2075nt) Pulldown-F:	TAATACGACTCACTATAGGGAGAGGCAACTTGTTCCAGATGAA
LINC01138(631-2075nt) Pulldown-R:	GAGAGAAAGCAACTTTTATTGAACT
LINC01138(1561-2075nt) Pulldown-F:	TAATACGACTCACTATAGGGAGAAAGATGAACCTCCGCCCTTC
LINC01138(1561-2075nt) Pulldown-R:	GAGAGAAAGCAACTTTTATTGAACT
LINC01138(220-2075nt) Pulldown-F:	TAATACGACTCACTATAGGGAGACAAGGATTTATTTAATGGGGATGTG
LINC01138(220-2075nt) Pulldown-R:	GAGAGAAAGCAACTTTTATTGAACT
pCMV-FLAG-IGF2BP1(1-577aa)-F:(EcorI)	CGGAATTC ATGAACAAACTGTATATCGGAAACC
pCMV-FLAG-IGF2BP1(1-577aa)-R:(SpeI)	GGACTAGT TACTTCCGTCTTGACTGAGGTGGTC
pCMV-FLAG-IGF2BP1(80-577aa)-F:(EcorI)	CGGAATTC CAAAGGATTCGGAAACTTCAGATAC
pCMV-FLAG-IGF2BP1(80-577aa)-R:(SpeI)	GGACTAGT TACTTCCGTCTTGACTGAGGTGGTC
pCMV-FLAG-IGF2BP1(158-577aa)-F:(EcorI)	CGGAATTC AATGGCCGCCCAGCAAAACC
pCMV-FLAG-IGF2BP1(158-577aa)-R:(SpeI)	GGACTAGT TACTTCCGTCTTGACTGAGGTGGTC
pCMV-FLAG-IGF2BP1(345-577aa)-F:(EcorI)	CGGAATTC GAAGAAAATCAGGGAGTCTTATGAAAA
pCMV-FLAG-IGF2BP1(345-577aa)-R:(SpeI)	GGACTAGT TACTTCCGTCTTGACTGAGGTGGTC
pCMV-FLAG-IGF2BP1(1-160aa)-F:(EcorI)	CGGAATTC ATGAACAAACTGTATATCGGAAACCTCAG
pCMV-FLAG-IGF2BP1(1-160aa)-R:(SpeI)	GGACTAGT GCCCCTCTGCCCAAGCCC
pCMV-FLAG-IGF2BP3(1-579aa)-F:(SmaI)	CCCCCGGG ATGAACAAGCTTTACATCGGCAACC
pCMV-FLAG-IGF2BP3(1-579aa)-R:(EcorI)	CGGAATTC GTGCCTGGGCCTGGTTACTCTGTCC
pCMV-FLAG-IGF2BP3(80-579aa)-F:(SmaI)	CCCCCGGG ACATTCGGTGCCCAAAAAACAAAGG
pCMV-FLAG-IGF2BP3(80-579aa)-R:(EcorI)	CGGAATTC GTGCCTGGGCCTGGTTACTCTGTCC
pCMV-FLAG-IGF2BP3(156-579aa)-F:(SmaI)	CCCCCGGG CCTGAAGGTCTCCTACATCCCCGAT
pCMV-FLAG-IGF2BP3(156-579aa)-R:(EcorI)	CGGAATTC GTGCCTGGGCCTGGTTACTCTGTCC
pCMV-FLAG-IGF2BP3(343-579aa)-F:(SmaI)	CCCCCGGG CCGAGCAGGAAATAATGAAGAAAGT
pCMV-FLAG-IGF2BP3(343-579aa)-R:(EcorI)	CGGAATTC GTGCCTGGGCCTGGTTACTCTGTCC
pCMV-FLAG-IGF2BP3(1-156aa)-F:(SmaI)	CCCCCGGG ATGAACAAGCTTTACATCGGCAACC
pCMV-FLAG-IGF2BP3(1-156aa)-R:(EcorI)	CGGAATTC CCTCGGCGCCCATTCTCAGGTCCCT
pCMV-HA-PRMT5(1-637aa)-F: (BamH1)	CGGGATCC ATGGCGGCGATGGCGGTC
pCMV-HA-PRMT5(1-637aa)-R: (EcorI)	CGGAATTC CTAGAGGCCAATGGTATATGAGCGG
pCMV-HA-PRMT5(350-637aa)-F:(BamH1)	CGGAATTC ACTGATGGTGCTGGGAGCAGGACGG
pCMV-HA-PRMT5(350-637aa)-R:(EcorI)	GGACTAGT CTAGAGGCCAATGGTATATGAGCGGC
pCMV-HA-PRMT5(431-637aa)-F:(BamH1)	CGGAATTC CATCATTGTCAGTGAGCTTCTGGGC
pCMV-HA-PRMT5(431-637aa)-R:(EcorI)	GGACTAGT CTAGAGGCCAATGGTATATGAGCGGC
pCMV-HA-PRMT5(1-440aa)-F:(BamH1)	CGGAATTC ATGGCGGCGATGGCGGTCG
pCMV-HA-PRMT5(1-440aa)-R:(EcorI)	GGACTAGT ACCTGGACATTGGTATCCTTCTCCT
pCMV-HA-PRMT5(1-350aa)-F:(BamH1)	CGGAATTC ATGGCGGCGATGGCGGTCG
pCMV-HA-PRMT5(1-350aa)-R:(EcorI)	GGACTAGT TCTGCTTTCTCTGGAGCCACCCATT
pCMV-FLAG-CHIP-F: (Mlul)	CGACGCGT ATGGATTACAAGGATGACGACGATAAG AAGGGCAAGGAGGAGAAGGAGG
pCMV-FLAG-CHIP-R: (EcorI)	GGAATTC TCAGTAGTCCTCCACCCAGCCATTC
LINC01138-#1-gRNA-F:	CACCG CCCCTGCTATTTAAAACCGT
LINC01138-#1-gRNA-R:	AAAC ACGGTTTTAAATAGCAGGGGC
LINC01138-#2-gRNA-F:	CACC GAACGGCGACCCCCCAGGCA
LINC01138-#2-gRNA-R:	AAAC TGCCTGGGGGGTCGCCGTTC
LINC01138-#3-gRNA-F:	CACCG TGTTGCCACATCAGATAACA
LINC01138-#3-gRNA-R:	AAAC TGTTATCTGATGTGGCAACAC
LINC01138-#4-gRNA-F:	CACC GGCCGGGAAGGGGAAAAGGG
LINC01138-#4-gRNA-R:	AAAC CCCTTTTCCCCTTCCCGGCC
LINC01138 siRNA-1	5’ CCUCCUCUUCAGCCUACUU dTdT 3’
LINC01138 siRNA-2	5’ GCACACUGCCUAUAGGUUA dTdT 3’
IGF2BP1 siRNA-1	5’ CCAUAAAGAACAUCACUAA dTdT 3’
IGF2BP1 siRNA-2	5’ CAACAAGAGAAGAAGCAAA dTdT 3’
IGF2BP3 siRNA-1	5’ GCGUUCAUGCAUUAUCAAU dTdT 3’
IGF2BP3 siRNA-2	5’ GCCUUAUACAAUGCUUCUA dTdT 3’
PRMT5 siRNA-1	5’ GGACCUGAGAGAUGAUAUA dTdT 3’
PRMT5 siRNA-2	5’ CCAGAAGAGGAGAAGGAUA dTdT 3’
Negative Control siRNA	5’ AGUACAGCAAACGAUACGGTTdTdT3’
sh-LINC01138-F	5’-CGCGTCGCCTTATACAATGCTTCTATTCAAGAGATAGAAGCATTGTATAAGGCTTTTTTAT-3’
sh-LINC01138-R	5’-CGATAAAAAAGCCTTATACAATGCTTCTATCTCTTGAATAGAAGCATTGTATAAGGCGA-3’
Number refers to the nucleotide position relative to the transcriptional start site of LINC01138, IGF2BP1, IGF2BP3 and PRMT5.
